# Supplementary material for: Beyond cortisol: evaluating serotonin, brain-derived neurotrophic factor, and oxytocin as indicators of equine welfare across three training regimens
Source: BMC Vet Res. 2026 Apr 30;22:355. doi: 10.1186/s12917-026-05507-7 (PMC13277048; doi:10.1186/s12917-026-05507-7)
Supplement: Supplementary file 2 — Supplementary Material 2. [file 12917_2026_5507_MOESM2_ESM.xls]

## Sheet: Skoki WELFER
Horse	Breed	Age	Sex	BDNF p0	BDNF p2	COR p0	COR p2	Oxitocin p0	Oxitocin p2	Serotonin p0	Serotonin p2	FC_BDNF	FC_COR	FC_Oxitocin	FC_Serotonin
1	KWPN	4	mare	76.3012		8.19248				53.3463
2	HOL	15	gelding	32.8916	50.9348	11.5779	10.6557	-	-	53.772	36.4111	0.548569	-0.0796499		-0.322862
3	Malopolski horse	14	gelding	53.5207	122.145	7.6884	8.94414	40.7618	-	58.406	34.4251	1.2822	0.163329		-0.410589
4	AES	5	gelding	65.4083	38.3898	19.2987	9.30304	25.9935	25.6044	59.9455	43.5477	-0.413075	-0.517944	-0.0149714	-0.273545
5	KWPN	9	gelding	70.2264	129.553	11.8912	11.7062	-	-	104.741	71.7973	0.844788	-0.0155577		-0.314527
6	KWPN	8	mare	39.5412	76.5454	7.646	10.0473	-	-	448.102	100.348	0.935841	0.314057		-0.77606
7	KWPN	6	gelding	67.5719	222.478	10.8988	10.0473	34.9959	25.97	53.772	49.0488	2.29246	-0.0781331	-0.257913	-0.0878372
8	KWPN	6	mare	68.5359	75.3253	12.3629	7.66012	-	-	141.536	81.8593	0.0990634	-0.380397		-0.421637
9	KWPN	6	mare	94.3841	70.4683	7.93106	10.8464	28.9186	-	-	106.29	-0.253389	0.36759
10	KWPN	6	mare	63.2521		10.7595		26.5319		26.4996
11	KWPN	6	mare	105.799	65.1684	8.654	9.83328	30.7196	28.7337	76.514	59.9455	-0.384036	0.13627	-0.0646466	-0.216543
12	KWPN	5	gelding	37.4702	71.9214	1.59122	8.6087	32.7197	-	78.22	92.5486	0.919432	4.41013		0.183183
13	KWPN	5	gelding	59.199	61.1031	11.854	7.106	-	-	66.3083	68.9493	0.0321644	-0.400541		0.0398291
14	Polish Warmblood (SP)	7	mare	32.2076	23.3803	11.5233	7.31126	23.671	32.4855	61.5632	49.0488	-0.274074	-0.365522	0.372378	-0.203277
15	UNK	7	mare	322.178	289.434	12.8879	7.05176	29.69	20.8445	133.763	91.361	-0.101634	-0.452837	-0.297926	-0.316993
16	BEL	5	mare	27.8922	37.7	12.672	7.91666	36.0674	27.7817	87.9677	30.5273	0.351633	-0.375265	-0.229727	-0.652972
17	KWPN	5	gelding	23.6052	46.0271	8.1194	8.63888	34.0171	27.5503	80.9195	32.1196	0.949875	0.0639801	-0.190105	-0.603068
