# Supplementary material for: Beyond cortisol: evaluating serotonin, brain-derived neurotrophic factor, and oxytocin as indicators of equine welfare across three training regimens
Source: BMC Vet Res. 2026 Apr 30;22:355. doi: 10.1186/s12917-026-05507-7 (PMC13277048; doi:10.1186/s12917-026-05507-7)
Supplement: Supplementary file 3 — Supplementary Material 3. [file 12917_2026_5507_MOESM3_ESM.xls]

## Sheet: Rekreacja WELFER
Horse	Age	Sex	BDNF p0	BDNF p2	COR p0	COR p2	Oxitocin p0	Oxitocin p2	Serotonin p0	Serotonin p2	FC_BDNF	FC_COR	FC_Oxitocin	FC_Serotonin
1	21	mare	48.1258	58.2491	6.78368	16.2765	-	-	55.0879	42.975	0.21035	1.39936		-0.219884
2	12	mare	80.2201	44.8641	8.03216	10.7595	-	36.0674	50.9191	74.0842	-0.440737	0.33955		0.454939
3	9	mare	175.173	51.639	13.2269	9.09912	-	-	64.4502	80.9195	-0.705212	-0.312077		0.255536
4	10	mare	122.145	40.9255	13.614	11.5051	30.0826	-	22.1405	50.9191	-0.664943	-0.154909		1.29982
5	14	gelding	64.6887	84.9058	8.654	9.09912	-	-	97.6113	48.3361	0.312528	0.0514352		-0.504811
6	27	mare	42.3129	55.1716	8.44378	1.6352	35.7767	18.3264	30.2257	25.5807	0.303898	-0.806343	-0.487756	-0.153676
7	17	mare	49.2948	237.987	9.14594	7.75934	-	25.1299	23.8024	73.3067	3.82784	-0.151608		2.07981
8	17	mare	64.4491	46.4929	9.27148	7.81636	-	-	58.9108	57.9092	-0.27861	-0.156946		-0.0170015
9	12	mare	122.145	140.025	8.48858	10.4843	30.4163	27.5802	39.0853	20.3632	0.146384	0.235111	-0.0932427	-0.479007
10	12	gelding	42.3129	52.344	7.91666	12.1916	32.644	22.5699	51.7049	107.882	0.237071	0.539988	-0.308607	1.0865
11	17	gelding	159.573	189.137	7.18774	9.46178	14.167	41.1801	31.7894	193.602	0.185267	0.316378	1.90677	5.09015
12	4	gelding	29.4787	133.827	11.3244	9.84964	-	33.9194	36.6211	58.9108	3.53979	-0.130229		0.608658
13	9	mare	31.752		9.99764		25.4066	x	30.9899
14	13	gelding		36.3225		9.52574		30.5155		35.5924
