# Supplementary material for: Beyond cortisol: evaluating serotonin, brain-derived neurotrophic factor, and oxytocin as indicators of equine welfare across three training regimens
Source: BMC Vet Res. 2026 Apr 30;22:355. doi: 10.1186/s12917-026-05507-7 (PMC13277048; doi:10.1186/s12917-026-05507-7)
Supplement: Supplementary file 4 — Supplementary Material 4. [file 12917_2026_5507_MOESM4_ESM.xlsx]

## Sheet: Sheet1
Breed	Age	Sex	Training_type	5-HT_After	5-HT_Before	5-HT_FC	BDNF_After	BDNF_Before	BDNF_FC	OX_After	OX_Before	OX_FC	COR_After	COR_Before	FC_COR
Arabian	3	stalion	T1	42.0762	38.3397	0.0974577	70.12	342.905	-0.795512	68.8984	20.7907	2.3139	5.06528	5.18076	-0.0222902
Arabian	3	stalion	T2	58.2056	66.627	-0.126397	40.92	450.8	-0.909228	186.665	50.6868	2.68271	1.90272	3.94448
Arabian	4	stalion	T1	176.392	74.9058	1.35485	171.97	590.76	-0.7089				6.50308	6.18902	0.0507447
Arabian	4	stalion	T2	29.6439	57.7718	-0.48688	33.9835	23.9066	0.42151	57.5687	54.8855	0.0488876	4.4879	7.58108
Arabian	3	stalion	T1	138.13	72.2257	0.912475	437.985	1543.35	-0.716211	358.378			5.80489	7.10405	-0.182876
Arabian	3	stalion	T2				146.016	73.4921	0.986824	83.8868	68.0565	0.232606	10.3456	4.84686
Arabian	3	stalion	R	68.5206	32.5962	1.1021	28.0355	8.5299	2.28673	38.9344	62.188	-0.373924	1.16318	8.74404
Arabian	3	stalion	T1	45.258	16.4515	1.75099	159.357	116.016	0.37357	49.5916	49.714	-0.00246088	4.54732	2.99794	0.516815
Arabian	3	stalion	T2	68.5962	70.638	-0.0289055	186.21	731.77	-0.745535		10.104		6.18902	4.1953
Arabian	3	stalion	R		47.4283		59.3108	108.897	-0.45535	44.5367	50.7101	-0.121738	8.4126	3.22048
Arabian	3	stalion	T1	21.7744	14.2772	0.525116	5.95794	10.5381	-0.434629	46.0204	54.0355	-0.148331	0.2401	2.43374	-0.901345
Arabian	3	stalion	T2		67.0053		4.00525	26.68	-0.849878	517.4	342.85	0.509114	0.40112	1.54058
Arabian	3	stalion	T1	19.5888	25.2607	-0.224534	213.164	361.555	-0.410425	27.8273	29.9786	-0.0717586		1.72776
Arabian	3	stalion	R	82.9622	93.4754	-0.11247	575.795	1005.27	-0.427224	138.794	34.6399	3.00677	10.7205	8.4879
Arabian	4	mare	T1	12.6638	55.2122	-0.770635	518.11	152.74	2.3921	27.6079	38.9573	-0.291328	6.4278	5.5915	0.149566
Arabian	4	mare	T2	7.04358	14.1073	-0.500715	278.8	208.449	0.337497	13.5663	44.0246	-0.691847	3.27772	10.0168
Arabian	4	mare	R	30.4376	31.4841	-0.0332384	153.194	245.437	-0.375832	34.9579	58.83	-0.405782	6.36554	6.64708
Thoroughbred	7	stalion	T1	34.129	17.5887	0.940393	1374.91	370.68	2.70916		152.562		3.19056	5.50581	-0.42051
Thoroughbred	7	stalion	T2	20.4783	29.2606	-0.300139		276.657		49.5916	46.791	0.0598534	4.4879	10.1427
Thoroughbred	7	stalion	R	9.66504	22.1201	-0.563066	123.56	126.325	-0.0218885	44.2283	52.132	-0.15161	3.502	9.94148
Thoroughbred	4	stalion	T1	28.79	46.5749	-0.381857	984.61	1580.03	-0.376841	8.5733	0.42074	19.3767	9.63792	6.8535	0.406277
Thoroughbred	4	stalion	R	19.3065	22.4753	-0.14099	888.705	1161.29	-0.234723	1.60984	3.12688	-0.485161	8.17866	6.13
Thoroughbred	4	stalion	T2	60.2908	27.7942	1.16918	1219.64	1265.23	-0.036033	238.565	0.97416	243.893	5.56288	5.85132
Arabian	4	stalion	R	99.8334	113.606	-0.121233	1025.2	766.67	0.337218	136.267	64.5586	1.11075	7.34188	5.36378
Arabian	4	stalion	T1	43.2634	68.0408	-0.364154	321.097	546.181	-0.412105	30.6862	54.3934	-0.435847	1.95454	5.70437	-0.657361
Thoroughbred	3	mare	R	21.5975	45.4948	-0.525275	33.8	1219.64	-0.972287	46.6128	196.205	-0.762428	2.68928	3.6311
Thoroughbred	3	mare	T2	45.6772	33.0609	0.38161	85.7242	47.2789	0.813159	79.9791	70.3636	0.136654	10.6273	13.7192
Thoroughbred	3	mare	T1	22.2374	12.1115	0.836057	5.67284	7.38542	-0.231887	37.2997	47.4676	-0.214207	9.10434	2.57788	2.53172
Arabian	4	stalion	R	14.2202	57.7718	-0.753855				38.1041	31.729	0.200923	13.6032	11.599
Arabian	4	stalion	T2	31.4841	45.258	-0.304341				44.0246	38.5991	0.140558	4.01832	3.97964
Arabian	4	stalion	T1	143.977	71.8922	1.00268				139.526	281.561	-0.504455	6.48804	5	0.297608
Arabian	4	stalion	R	29.1297	64.3096	-0.547039	1286.59	1491	-0.137096	37.0266			3.51668	5.7065	-0.383741
Arabian	3	stalion	T1	88.2731	31.6231	1.79141	903.42	889.17	0.0160262		131.467		2.61125	4.3215	-0.395754
Arabian	3	stalion	T2	26.0573	73.9387	-0.647582	869.23	979.625	-0.112691	91.8031	138.794	-0.338568	3.55472	5.79652
Arabian	3	mare	T1	37.5446	25.8591	0.45189	84.4253	90.2915	-0.0649696	43.2237	63.8029	-0.322544	13.5454	7.35524	0.841599
Thoroughbred	2	stalion	R	30.8487	32.3683	-0.0469457	119.092	37.2801	2.19451	26.2634	41.5936	-0.368573	5.58288	10.4989
Thoroughbred	2	stalion	T1	187.661	27.9852	5.70572	22.4389	5.95794	2.76622	44.8484	62.3641	-0.280862	4.03768	4.01832	0.00481793
Arabian	5	mare	T1	33.3137	19.6626	0.694269	1612.79	55.88	27.8617	23.1626			5.60809	4.98616	0.124731
Arabian	5	mare	T2	39.7525	27.811	0.429381	620.67	61.4956	9.09292	196.205	41.1319	3.77014	0.89452	6.73442
Arabian	5	mare	R	74.3651	13.6163	4.46148	56.2031	22.4389	1.50472	44.953	49.3483	-0.0890672	3.46424	4.78662
Thoroughbred	3	mare	T1	166.342	81.3174	1.04559	68.7	898.43	-0.923533	238.565	32.4739	6.34637	2.98082	0.72396	3.11738
Thoroughbred	3	mare	R	19.3065	18.3269	0.0534549	38.4833	13.9967	1.74947	58.1938	49.714	0.170573	4.291	4.1737
Thoroughbred	3	mare	T2	127.749	57.8651	1.2077	414.84			0.76064	44.3092	-0.982833	3.20298	4.0576
Arabian	3	mare	T2	22.1201	15.5617	0.421451	229.518	205.714	0.115716	59.8057	52.6649	0.13559	10.6273	12.8052
Arabian	3	mare	T1	22.3303	32.4673	-0.312224	220.661	273.47	-0.193107	29.9881	39.3473	-0.237863	5.25839	3.34304	0.572937
Arabian	5	mare	T2	97.5571	109.404	-0.108282		1657.58		60.1368	45.8038	0.312922	10.7306	6.1513
Arabian	5	mare	R	177.903	106.334	0.673061	1914.06	1302.27	0.469793	69.8491	55.5307	0.257846	4.50207	10.3748
Arabian	5	mare	T1	15.6935	36.9615	-0.575411	11.4008			40.0546	44.3308	-0.0964603	6.99844	1.58944	3.40309
Arabian	3	stalion	R	30.0361	38.762	-0.225114	40.5948	62.1212	-0.346523	47.1274	48.8674	-0.0356053	10.5245	4.78662
Arabian	3	stalion	T2	91.2777	67.3996	0.354277	563.335	637.05	-0.115713	15.9928			5.81287	5.6921
Arabian	3	stalion	T1	19.3065	23.9982	-0.195502	153.555	57.755	1.65872	49.714	61.3196	-0.189265		1.11262
Arabian	3	stalion	R	5.96648	7.91271	-0.245963	194.496	205.714	-0.0545322	48.3937	48.0432	0.00729677	1.34962	4.6268	-0.708304
Arabian	3	stalion	T2	130.782	61.0191	1.14329	1761.64	1081.71	0.628565		22.3025		1.20864	3.20606
Arabian	3	stalion	T1	39.5871	49.6795	-0.203149	411.99	1364.22	-0.698003	315.451			12.3236	9.2141
Arabian	3	mare	R	28.1614	147.762	-0.809414	49.7278	20.9748	1.37084	43.1251	35.1024	0.228551	17.3544	6.49504
Arabian	4	mare	T1	60.6268	135.196	-0.551564	1893.05	1813.99	0.0435835	76.8282	315.451	-0.75645	2.53289	7.19999	-0.648209
Arabian	4	mare	R	50.859	34.129	0.490196	1646.98	1723.18	-0.0442206				6.1003	8.2769
Arabian	4	mare	T2	19.7809	43.6493	-0.546823	1434.88	1496.31	-0.0410547	53.2064	23.1738	1.29597	9.17704	5.31426
Arabian	4	stalion	T1	136.963	27.3084	4.01539	432.645	543.04	-0.203291	212.423	113.336	0.874272	2.35548	2.93794	-0.198255
Arabian	4	stalion	T2	15.6935	24.5456	-0.36064	249.577	322.932	-0.227153	36.5968	38.8502	-0.0580017	11.3857	15.5228
Thoroughbred	4	mare	T2	21.3273	11.5959	0.83921	31.895	51.8786	-0.3852	69.7216	45.9119	0.518595	6.17264	3.59668
Arabian	3	mare	T2	57.1247	44.8457	0.273805	153.916	125.979	0.22176	73.7284	63.0768	0.168868	9.29872	6.84406
Arabian	4	stalion	R				56.8234	23.6128	1.40647	53.4805	67.6506	-0.20946	11.3857	10.3201
Thoroughbred	4	mare	T1	19.3065	39.7229	-0.513971	37.8814			59.3146	56.6512	0.0470133	0.84516	4.90728	-0.827774
Thoroughbred	3	mare	R	40.9358	39.9864	0.0237428	512.41	838.61	-0.388977	162.765	43.6873	2.72569	2.65322	5.42042
Thoroughbred	3	mare	T1	17.7963	11.2618	0.58023		953.27					5.19492	7.8009	-0.334061
Thoroughbred	2	stalion	T1	37.6246	55.3348	-0.320054	43.1423	27.4527	0.571512	46.062	59.8072	-0.229825	11.7825	6.82967	0.725193
Thoroughbred	2	stalion	T1	22.7513	18.4128	0.235621	19.6963	12.1247	0.624476	25.0283	58.2341	-0.570212	2.81468	3.51877	-0.200095
Arabian	3	mare	T1	30.8487	41.6861	-0.259976	71.4729	64.1833	0.113575	41.206	46.8083	-0.119686	3.39267	8.09223	-0.58075
Thoroughbred	2	stalion	R	60.2908	76.6843	-0.213779	258.15	1255.97	-0.794462	156.06	152.903	0.0206484	2.95632	8.64624
Arabian	3	mare	T2	26.4825	47.8855	-0.446961	148.878	28.3315	4.25485	71.6779	56.2013	0.275378	5.43784	3.72994
Arabian	3	stalion	R	149.888	5.83226	24.6997	326.227	365.347	-0.107078	8560	8847.5	-0.0324951
Thoroughbred	2	stalion	T1	18.0162	22.8863	-0.212795	392.345	304.298	0.289343	695.478	6197.5	-0.887781
Thoroughbred	2	stalion	T2	18.3526	16.6568	0.101811	424.36	471.366	-0.0997228	3160	2127.5	0.485311
Thoroughbred	3	mare	T2	22.108	19.2223	0.150125	277.571	360.448	-0.229927	207.071	1247.5	-0.834011
Thoroughbred	3	mare	R	145.786	14.0828	9.35201	345.765	316.474	0.0925545	7197.5	6197.5	0.161355
Arabian	3	stalion	T1	25.4128	16.1881	0.569838	128.422	611.431	-0.789964	695.478	597.371	0.16423
Arabian	3	mare	T2	47.2	24.0941	0.958991	130.808	90.3345	0.448041	57.414	50.7809	0.130621
Arabian	4	stalion	R	99.65	29.9289	2.32956	202.683	207.495	-0.0231928	98.8024	119.865	-0.175721
Arabian	4	stalion	T2	23.7586	29.6503	-0.198707	267.872	217.128	0.233708	542.935	147.926	2.67032
Arabian	3	stalion	T1	71.2565	28.5796	1.49327	526.117	133.195	2.94999	4437.5	2840	0.5625
Arabian	3	stalion	T2	231.434	15.2173	14.2086	176.261	636.687	-0.723159	768.179	1160	-0.337777
Arabian	3	stalion	R	147.129	17.3154	7.49696	350.656	409.569	-0.143841	2540	667.618	2.80457
Arabian	3	stalion	T1	19.6997	26.0079	-0.24255	441.648	431.765	0.0228902	438.78	2260	-0.80585
Arabian	3	stalion	T1	13.6803	14.9885	-0.0872788	468.886	106.978	3.38302	4847.5	8847.5	-0.452105
Arabian	3	stalion	T2	18.3216	18.4148	-0.00506331	598.831	568.667	0.0530428	128.934	395.844	-0.67428
Arabian	3	stalion	R	37.3491	12.9252	1.88963	456.494	421.893	0.082014	3500	4240	-0.174528
Thoroughbred	3	mare	T1	31.778	26.3425	0.206339	97.4636	314.037	-0.689643	10047.5	5500	0.826818
Arabian	3	stalion	T2	44.9341	11.2401	2.99767	426.828	375.155	0.137737	2997.5	2000	0.49875
Arabian	3	stalion	T2	64.1916	38.6304	0.661688	246.089	221.948	0.108768	2260	4640	-0.512931
Arabian	3	stalion	R	54.809	17.3722	2.15499	394.803	321.349	0.228581	168.005	2997.5	-0.943952
Thoroughbred	2	stalion	R	89.8028	5.7691	14.5662	325.089	91.523	2.55199	3160	814.341	2.88044
Thoroughbred	2	stalion	T1	35.947	43.6673	-0.176798	588.764	538.61	0.0931178	2127.5	5060	-0.579545
Thoroughbred	2	stalion	T2	45.9664	28.3862	0.61932	326.227	209.902	0.554183	8000	8560	-0.0654206
Thoroughbred	2	stalion	R	170.595	16.5508	9.30733	426.828	367.798	0.160495	2997.5	2997.5	0
Arabian	3	stalion	T1	23.3386	13.7001	0.70354	414.497	338.433	0.224752	127.153	459.907	-0.723525
Arabian	3	stalion	R	52.8015	33.4915	0.576564	333.549	289.71	0.15132	3860	5060	-0.237154
Arabian	3	stalion	T2	8.62258	16.9263	-0.490582	226.771	243.672	-0.0693591	867.925	2260	-0.615962
Arabian	4	stalion	T1	31.3164	21.2146	0.476172	279.998	157.095	0.782348	353.972	867.925	-0.592163
Arabian	3	stalion	T1	50.386	18.3216	1.75009	409.569	149.918	1.73196	11000	814.341	12.5078
Arabian	3	stalion	R	228.2	14.333	14.9213	466.406	649.344	-0.281727	2000	8277.5	-0.758381
Arabian	3	stalion	T2	12.4498	17.6603	-0.295043	481.295	394.803	0.219075	218.121	586.806	-0.628291
Arabian	3	mare	R	52.8015	14.8538	2.55475	147.527	260.605	-0.433906	8.98516	25.0544	-0.641373
Arabian	3	mare	T1	57.8676	22.2771	1.59762	68.981	169.069	-0.591995	45.8905	47.8283	-0.0405161
Arabian	3	stalion	T2	35.2805	17.8666	0.974666	224.359	355.551	-0.368981	132.23	1437.5	-0.908014
Arabian	3	stalion	T1	19.5958	10.9213	0.794273	306.732	59.5069	4.15456	282.897	2397.5	-0.882003
Arabian	3	mare	T2	20.4224	3.78223	4.39956	312.912	391.116	-0.199952	124.057	126.27	-0.0175269
Arabian	3	mare	R	649.113	17.4007	36.304	258.184	234.01	0.103303	117.886	115.883	0.0172842
Arabian	3	mare	R	442.654	18.6672	22.7129	118.885	387.43	-0.693145	929.591	132.23	6.03009
Arabian	3	mare	T1	31.469	28.5149	0.103599	147.527	258.184	-0.428598	179.214	92.7553	0.932121
Arabian	4	stalion	T2	182.147	32.8201	4.54987	412.033	392.345	0.0501794	625.577	1877.5	-0.666803
Arabian	4	stalion	R	71.5967	18.5719	2.85511	176.261	372.702	-0.527072	561.334	459.907	0.220538
Arabian	4	stalion	T1	22.9756	19.8396	0.158067	521.125	394.803	0.319962	64.2063	96.0942	-0.33184
